# Supplementary material for: Regulatory mechanisms of fatty acids biosynthesis in Armeniaca sibirica seed kernel oil at different developmental stages
Source: PeerJ. 2022 Oct 4;10:e14125. doi: 10.7717/peerj.14125 (PMC9541615; doi:10.7717/peerj.14125)
Supplement: Supplemental Information 2 [file peerj-10-14125-s002.xlsx]

## Sheet: EXCEL1
Table S2 The raw data for fatty acid content in Armeniaca sibirica seed kernel oil at different developmental stages
Developmental stage - Replicates	C6:0	C8:0	C10:0	C12:0	C14:0	C16:0	C16:1	C17:0	C17:1	C18:0	C18:1	C18:2	C18:3N6	C18:3N3	C20:0	C20:1	C20:2	C21:0	C20:3N3	C20:5N3	C22:0	C22:1N9	C23:0	C24:0
	Content(μg/g)	Content(μg/g)	Content(μg/g)	Content(μg/g)	Content(μg/g)	Content(μg/g)	Content(μg/g)	Content(μg/g)	Content(μg/g)	Content(μg/g)	Content(μg/g)	Content(μg/g)	Content(μg/g)	Content(μg/g)	Content(μg/g)	Content(μg/g)	Content(μg/g)	Content(μg/g)	Content(μg/g)	Content(μg/g)	Content(μg/g)	Content(μg/g)	Content(μg/g)	Content(μg/g)
SⅠ-1	0.676581	0.340801	0.272885	3.35509	4.94309	697.019	0	4.44648	21.1249	534.54	65.9372	99.8675	0	109.07	8.79627	2.35295	0.610403	0.711094	0.714246	0.271548	3.50603	3.34716	1.05253	2.24122
SⅠ-2	0.732517	0.369669	0.30725	3.84005	5.92054	813.068	0	5.76945	17.9154	615.546	79.9431	162.093	0	151.144	10.9563	2.78178	0.804019	1.13292	0.741569	0.284925	4.49432	4.9213	1.39229	3.11922
SⅠ-3	0.686517	0.388229	0.320772	3.70919	6.18476	845.671	0	5.47409	19.8876	636.238	64.4158	121.816	0	132.073	10.4237	2.42329	0.718674	1.0578	0.80839	0.378995	4.03529	5.30327	1.25524	2.57401
SⅠ-4	0.586547	0.289901	0.206894	2.40417	4.58955	652.878	0	4.73554	17.2467	486.988	60.53	155.955	0	123.221	8.76237	1.73675	0.853173	0.962873	0.734522	0.216895	3.50271	3.06948	1.08232	2.5282
SⅠ-5	0.628281	0.378653	0.324632	3.38846	7.14189	791.08	0	5.31811	17.8422	569.138	68.9886	119.598	0	121.544	8.85046	2.48197	0.825647	0.980779	0.651229	0	4.43906	4.37948	1.13431	2.82323
SⅠ-6	0.614394	0.358328	0.333114	2.8566	7.20774	768.252	0	5.61709	15.2034	573.368	60.7211	141.421	0	119.332	9.50395	2.08138	0.716892	1.10634	0.60218	0.165727	4.01425	5.62096	1.0843	2.40356
SⅡ-1	0.665908	0.415336	0.403501	4.13991	9.41613	1080.16	11.9045	9.16197	9.45416	672.981	679.596	1481.16	0	220.838	19.5861	7.47444	1.96632	2.11582	0.703155	0.399086	6.93898	4.12708	2.46478	7.21179
SⅡ-2	0.684101	0.350234	0.356919	3.12439	7.73116	1005.01	11.435	7.61764	9.52603	596.43	914.459	1790.02	0	168.186	17.2564	8.11783	1.88812	1.65024	0.678337	0.320036	5.70519	4.35216	2.10382	6.34548
SⅡ-3	0.536274	0.344809	0.310162	3.01307	7.73064	870.057	4.10924	7.2671	15.4275	554.166	542.753	1176.06	0	160.402	15.5325	6.73978	1.74195	1.59398	0.560356	0.332402	5.81153	3.64419	1.92579	6.1055
SⅡ-4	0.548323	0.340333	0.337485	3.05124	7.99686	1003.81	14.1909	8.71655	17.9814	584.489	1242.53	2057.95	0	178.161	19.4819	11.4696	2.2723	2.05283	0.718125	0.315711	6.28981	4.5786	2.57552	6.97157
SⅡ-5	0.599759	0.426976	0.434454	4.24215	10.2898	1222.55	16.5304	11.3589	7.88224	767.099	1252.48	2273.36	0	258.16	24.0986	12.4378	3.01361	2.8798	0.994164	0.368675	8.28995	5.65756	3.42098	9.12723
SⅡ-6	0.546813	0.327134	0.361859	3.40576	8.69694	1058.68	14.2832	9.46514	11.1759	637.572	1143.16	1932.24	0	224.996	19.4338	10.4305	2.24633	2.05071	0.805208	0.367952	6.45141	4.948	2.6648	7.07577
SⅢ-1	0	0	0.237426	4.36684	15.0396	3534.91	104.304	19.5426	62.2462	1287.63	14600.1	12177.7	0	242.913	55.3097	44.1645	6.08174	0	2.37626	0	12.3954	7.72419	4.88331	13.9271
SⅢ-2	0	0	0.0858581	3.54007	14.2283	3422.28	96.3381	19.4537	144.607	1275.13	14506.4	12480.9	0	221.349	48.8447	41.5878	4.8819	0.125957	3.69783	0	11.428	8.92375	5.00479	12.1095
SⅢ-3	0	0	0	3.33869	12.9085	2950.12	87.9742	15.7123	127.311	1117.65	12213.1	11344.3	0	232.104	45.2499	39.0883	5.5673	0	3.21688	0	10.7098	8.35456	4.46342	11.023
SⅢ-4	0	0	0.240835	4.56964	15.7539	4005.67	170.511	24.015	57.85	1327.73	19851.3	15571	4.32742	242.628	52.0468	49.5042	6.05637	0.475405	4.25279	0	12.8776	12.5407	5.74009	13.5062
SⅢ-5	0	0	0.133601	4.05209	14.2111	3576.34	168.509	18.9691	119.816	1219.15	16116.5	13036	0	251.066	53.5379	45.0845	5.76785	0.247997	3.62218	0	12.6066	7.38388	5.42439	12.8824
SⅢ-6	0	0	0.215182	3.95967	13.8888	3361.46	132.812	19.5436	118.176	1219.35	17328.2	12772	0	224.901	51.0622	50.7249	5.97547	0	3.76018	0	11.7123	10.1593	4.67873	12.0512
SⅣ-1	0	0	0.444761	4.16702	17.6729	4054.82	217.655	25.5974	104.516	1302.1	25324.8	16421.1	4.79582	163.284	60.2538	66.7381	5.65657	0	3.91383	0	12.6911	6.7591	5.25161	12.8601
SⅣ-2	0	0	0.749116	5.21414	17.9751	4163.51	284.421	26.7127	50.9306	1262.65	24392.9	18829.1	7.06528	192.947	51.9709	60.6374	6.33242	0	3.06608	0	12.0896	8.29772	4.98291	11.6177
SⅣ-3	0	0	0.654698	3.84868	18.451	4540.95	306.032	27.0931	46.471	1405.18	27077.6	18240.3	6.10597	195.507	66.4278	75.8244	6.83424	0.160328	3.45227	0	13.7454	7.74987	6.15922	14.7755
SⅣ-4	0	0	0.737589	5.64699	21.3272	5262.79	464.364	34.128	27.7835	1594.28	33118.4	21642.6	7.40527	214.507	67.9682	85.4009	6.07495	0.754862	2.71555	0	16.0944	8.30062	7.18097	16.8609
SⅣ-5	0	0	0.717462	5.26249	21.1872	5233.76	414.508	35.1967	5.75048	1272.64	31869.5	25468.6	14.3943	254.452	64.8768	92.6962	7.84996	1.23778	2.45894	0	16.0737	11.4829	7.34375	15.2938
SⅣ-6	0	0	0.578664	5.03488	18.4285	4741.26	351.847	34.4858	63.2306	1604.43	33922.2	18522.4	6.37888	164.547	66.3054	93.541	6.27615	0.696485	3.09423	0	17.212	8.22895	7.70006	18.587
SⅤ-1	0	0	0.525021	5.51782	18.491	4825.1	436.233	29.8244	39.1993	1434.54	32931.5	20910.9	6.26459	128.095	64.0496	92.7198	5.96581	0	2.8894	0	15.6052	6.22311	6.4162	17.5119
SⅤ-2	0	0	0.981773	6.26387	22.4646	5391.15	485.382	40.5734	0	1629.75	35834	22972.7	9.29679	189.675	78.188	99.0988	6.90434	1.17619	2.16357	0	19.9966	6.1059	8.88202	20.4234
SⅤ-3	0	0	1.23919	6.93263	20.5246	5556.12	647.945	39.123	13.5051	1460.76	37716.1	25524.4	14.3742	209.59	84.4413	128.352	8.51516	1.99447	3.19955	0	22.4598	6.39054	9.88413	22.2796
SⅤ-4	0	0	0.699105	4.6447	20.5308	4949.8	440.066	35.1525	38.1879	1552.12	32799.3	19756.7	7.55518	163.959	89.8888	106.172	7.16717	1.47497	3.48882	0	21.1702	8.07089	9.61736	23.243
SⅤ-5	0	0	0.15645	3.35133	16.8248	4239.17	413.65	26.6963	38.3506	1313.42	28034.4	19616.2	7.12525	125.223	56.8926	74.2394	6.56615	0	2.94185	0	14.9936	6.6338	6.17251	14.62
SⅤ-6	0	0	0.796393	5.86303	20.2307	4683.9	397.307	35.0461	57.357	1657.07	34011.4	19171.7	6.17157	129.911	70.319	92.0873	5.40107	0.698865	3.59796	0	17.8433	7.94376	7.82603	17.6065
Six biological replicates were performed for each developmental stage
